# Supplementary material for: Deciphering Microbial Composition in Patients with Inflammatory Bowel Disease: Implications for Therapeutic Response to Biologic Agents
Source: Microorganisms. 2024 Jun 21;12(7):1260. doi: 10.3390/microorganisms12071260 (PMC11278628; doi:10.3390/microorganisms12071260)
Supplement: Supplementary file 1 [file microorganisms-12-01260-s001.zip › Supplementary_File_S2.xlsx]

## Sheet: Guide
Sheet	Description
Metadata	Table describing metadata associated to samples. Column A: sample identifier. Columns J-W indicate sample grouping, where "NO" indicates that sample is escluded from comparison between groups (e.g. "RESP14W" vs. "NORESP14w").
RESP14W_vs_NORESP14W	Results for the three feature selection methods (Coda_lasso, Clr_lasso, Selbal) for pairwise sample group comparison (e.g. "Responders at 14 week vs. NO Responders"). Features (taxa) with differential abundance between groups are shown for each method.
RESP52W_vs_NORESP52W	"
VEDOLIZUMAB_RESP14W_NORESP14W	"
VEDOLIZUMAB_RESP52W_NORESP52W	"
VEDOLIZUMAB UC_14W	"
VEDOLIZUMAB UC_52W	"
VEDOLIZUMAB_14W_CD	"
VEDOLIZUMAB_52W_CD	"
Dysbiosis_test	Results for the Lloyd-Price test on the 39 IBD-associated samples. Samples with median Bray-Curtis dissimilarity greater than cutoff are evidenced in red.
Cross-correlation	Results for the cross-correlation analysis by means of FastSPAR tool for UC, CD and HC sample groups.
Betweenness	Betweenness centrality in IBD, CD, UC and HC.
Filtered_feat_table	Feature table counts for all the investigated samples; feature are collapsed at genus level, while ultra-rare and mitochondrial-derived features have been removed.

## Sheet: Metadata
#SampleID	Plate	Individual	Timepoint	Condition	Comp1	Comp2	Comp3	Group.all	BIOLOGICS_14W	BIOLOGICS_52W	INFLIXIMAB_IBD_14W	INFLIXIMAB_IBD_52W	VEDOLIZUMAB_IBD_14W	VEDOLIZUMAB_IBD_52W	INFLIXIMAB UC_14W	INFLIXIMAB UC_52W	INFLIXIMAB CD_14W	INFLIXIMAB CD_52W	VEDOLIZUMAB UC_14W	VEDOLIZUMAB UC_52W	VEDOLIZUMAB CD_14W	VEDOLIZUMAB CD_52W
#q2:types	categorical	categorical	categorical	categorical	categorical	categorical	categorical	categorical	categorical	categorical	categorical	categorical	categorical	categorical	categorical	categorical	categorical	categorical	categorical	categorical	categorical	categorical
CD1728SGR-18-02-2019	pt1	CD1728SGR	Two	CD	IBD	CD	NO	I_IND	NORESP_14W	NORESP_52W	NORESP_14W	NORESP_52W	NO	NO	NO	NO	NORESP_14W	NORESP_52W	NO	NO	NO	NO
CD216SGR-04-02-2019-I-IND	pt2	CD216SGR	Single	CD	IBD	CD	NO	I_IND	NORESP_14W	NORESP_52W	NORESP_14W	NORESP_52W	NO	NO	NO	NO	NORESP_14W	NORESP_52W	NO	NO	NO	NO
CD2207SGR-23-10-2018-I-IND	pt2	CD2207SGR	Single	CD	IBD	CD	NO	I_IND	NO	NO	NO	NO	NO	NO	NO	NO	NO	NO	NO	NO	NO	NO
CD3290SGR-21-11-2018-I-IND	pt1	CD3290SGR	Three	CD	IBD	CD	NO	I_IND	RESP_14W	RESP_52W	NO	NO	RESP_14W	RESP_52W	NO	NO	NO	NO	NO	NO	RESP_14W	RESP_52W
CD5292SGR-10-06-2019-I-IND	pt2	CD5292SGR	Single	CD	IBD	CD	NO	I_IND	NORESP_14W	NORESP_52W	NO	NO	NORESP_14W	NORESP_52W	NO	NO	NO	NO	NO	NO	NORESP_14W	NORESP_52W
CD5310SGR-24-08-2018-I-IND	pt2	CD5310SGR	Single	CD	IBD	CD	NO	I_IND	RESP_14W	RESP_52W	RESP_14W	RESP_52W	NO	NO	NO	NO	RESP_14W	RESP_52W	NO	NO	NO	NO
CD5318SGR-21-06-2018-I-IND	pt2	CD5318SGR	Single	CD	IBD	CD	NO	I_IND	RESP_14W	RESP_52W	RESP_14W	RESP_52W	NO	NO	NO	NO	RESP_14W	RESP_52W	NO	NO	NO	NO
CD5320SGR-05-07-2018-I-IND	pt2	CD5320SGR	Single	CD	IBD	CD	NO	I_IND	RESP_14W	RESP_52W	RESP_14W	RESP_52W	NO	NO	NO	NO	RESP_14W	RESP_52W	NO	NO	NO	NO
CD5321SGR-10-07-2018-I-IND	pt2	CD5321SGR	Single	CD	IBD	CD	NO	I_IND	RESP_14W	NORESP_52W	NO	NO	RESP_14W	NORESP_52W	NO	NO	NO	NO	NO	NO	RESP_14W	NORESP_52W
CD5333SGR-26-09-2018-I-IND	pt2	CD5333SGR	Single	CD	IBD	CD	NO	I_IND	RESP_14W	RESP_52W	NO	NO	RESP_14W	RESP_52W	NO	NO	NO	NO	NO	NO	RESP_14W	RESP_52W
CD5339SGR-11-10-2018-I-IND	pt2	CD5339SGR	Single	CD	IBD	CD	NO	I_IND	RESP_14W	RESP_52W	NO	NO	RESP_14W	RESP_52W	NO	NO	NO	NO	NO	NO	RESP_14W	RESP_52W
CD5341SGR-18-10-2018-I-IND	pt1	CD5341SGR	Three	CD	IBD	CD	NO	I_IND	RESP_14W	RESP_52W	RESP_14W	RESP_52W	NO	NO	NO	NO	RESP_14W	RESP_52W	NO	NO	NO	NO
CD5342SGR-25-10-2018-I-IND	pt2	CD5342SGR	Single	CD	IBD	CD	NO	I_IND	NORESP_14W	NORESP_52W	NO	NO	NORESP_14W	NORESP_52W	NO	NO	NO	NO	NO	NO	NORESP_14W	NORESP_52W
CD5355SGR-29-03-2019-I-IND	pt2	CD5355SGR	Single	CD	IBD	CD	NO	I_IND	NORESP_14W	NORESP_52W	NO	NO	NORESP_14W	NORESP_52W	NO	NO	NO	NO	NO	NO	NORESP_14W	NORESP_52W
CD5377SGR-29-03-2019-I-IND	pt1	CD5377SGR	Three	CD	IBD	CD	NO	I_IND	RESP_14W	RESP_52W	RESP_14W	RESP_52W	NO	NO	NO	NO	RESP_14W	RESP_52W	NO	NO	NO	NO
CD5390SGR-16-05-2019-I-IND	pt2	CD5390SGR	Single	CD	IBD	CD	NO	I_IND	RESP_14W	NORESP_52W	NO	NO	RESP_14W	NORESP_52W	NO	NO	NO	NO	NO	NO	RESP_14W	NORESP_52W
CD5391SGR-21-05-2019-I-IND	pt2	CD5391SGR	Single	CD	IBD	CD	NO	I_IND	NORESP_14W	NORESP_52W	NO	NO	NORESP_14W	NORESP_52W	NO	NO	NO	NO	NO	NO	NORESP_14W	NORESP_52W
CD5419SGR-18-09-2019-I-IND	pt2	CD5419SGR	Single	CD	IBD	CD	NO	I_IND	RESP_14W	NORESP_52W	NO	NO	RESP_14W	NORESP_52W	NO	NO	NO	NO	NO	NO	RESP_14W	NORESP_52W
CD5426SGR-19-02-2020-I-IND	pt2	CD5426SGR	Single	CD	IBD	CD	NO	I_IND	RESP_14W	RESP_52W	NO	NO	RESP_14W	RESP_52W	NO	NO	NO	NO	NO	NO	RESP_14W	RESP_52W
CD5445SGR-19-02-2020-I-IND	pt2	CD5445SGR	Single	CD	IBD	CD	NO	I_IND	NORESP_14W	NORESP_52W	NO	NO	NORESP_14W	NORESP_52W	NO	NO	NO	NO	NO	NO	NORESP_14W	NORESP_52W
CON652SGR-06-09-2021-CON	pt2	CON652SGR	Single	Healthy control	HC	HC	NO	HC	NO	NO	NO	NO	NO	NO	NO	NO	NO	NO	NO	NO	NO	NO
CON653SGR-20-10-2021-CON	pt2	CON653SGR	Single	Healthy control	HC	HC	NO	HC	NO	NO	NO	NO	NO	NO	NO	NO	NO	NO	NO	NO	NO	NO
CON658SGR-06-09-2021-CON	pt2	CON658SGR	Single	Healthy control	HC	HC	NO	HC	NO	NO	NO	NO	NO	NO	NO	NO	NO	NO	NO	NO	NO	NO
CON659SGR-06-09-2021-CON	pt2	CON659SGR	Single	Healthy control	HC	HC	NO	HC	NO	NO	NO	NO	NO	NO	NO	NO	NO	NO	NO	NO	NO	NO
CON660SGR-08-09-2021-CON	pt2	CON660SGR	Single	Healthy control	HC	HC	NO	HC	NO	NO	NO	NO	NO	NO	NO	NO	NO	NO	NO	NO	NO	NO
CON661SGR-06-10-2021-CON	pt2	CON661SGR	Single	Healthy control	HC	HC	NO	HC	NO	NO	NO	NO	NO	NO	NO	NO	NO	NO	NO	NO	NO	NO
CON662SGR-06-10-2021-CON	pt2	CON662SGR	Single	Healthy control	HC	HC	NO	HC	NO	NO	NO	NO	NO	NO	NO	NO	NO	NO	NO	NO	NO	NO
CON663SGR-06-10-2021-CON	pt2	CON663SGR	Single	Healthy control	HC	HC	NO	HC	NO	NO	NO	NO	NO	NO	NO	NO	NO	NO	NO	NO	NO	NO
CON664SGR-07-10-2021-CON	pt2	CON664SGR	Single	Healthy control	HC	HC	NO	HC	NO	NO	NO	NO	NO	NO	NO	NO	NO	NO	NO	NO	NO	NO
CON665SGR-08-10-2021-CON	pt2	CON665SGR	Single	Healthy control	HC	HC	NO	HC	NO	NO	NO	NO	NO	NO	NO	NO	NO	NO	NO	NO	NO	NO
CON666SGR-13-10-2021-CON	pt2	CON666SGR	Single	Healthy control	HC	HC	NO	HC	NO	NO	NO	NO	NO	NO	NO	NO	NO	NO	NO	NO	NO	NO
CON667SGR-14-10-2021-CON	pt2	CON667SGR	Single	Healthy control	HC	HC	NO	HC	NO	NO	NO	NO	NO	NO	NO	NO	NO	NO	NO	NO	NO	NO
CON668SGR-30-12-2021-CON	pt2	CON668SGR	Single	Healthy control	HC	HC	NO	HC	NO	NO	NO	NO	NO	NO	NO	NO	NO	NO	NO	NO	NO	NO
CON669SGR-30-12-2021-CON	pt2	CON669SGR	Single	Healthy control	HC	HC	NO	HC	NO	NO	NO	NO	NO	NO	NO	NO	NO	NO	NO	NO	NO	NO
CON670SGR-30-12-2021-CON	pt2	CON670SGR	Single	Healthy control	HC	HC	NO	HC	NO	NO	NO	NO	NO	NO	NO	NO	NO	NO	NO	NO	NO	NO
CON671SGR-30-12-2021-CON	pt2	CON671SGR	Single	Healthy control	HC	HC	NO	HC	NO	NO	NO	NO	NO	NO	NO	NO	NO	NO	NO	NO	NO	NO
D01SGR-18-03-2021-CON	pt2	D01SGR	Single	Healthy control	HC	HC	NO	HC	NO	NO	NO	NO	NO	NO	NO	NO	NO	NO	NO	NO	NO	NO
D02SGR-22-04-2021-CON	pt2	D02SGR	Single	Healthy control	HC	HC	NO	HC	NO	NO	NO	NO	NO	NO	NO	NO	NO	NO	NO	NO	NO	NO
D03SGR-22-04-2021-CON	pt2	D03SGR	Single	Healthy control	HC	HC	NO	HC	NO	NO	NO	NO	NO	NO	NO	NO	NO	NO	NO	NO	NO	NO
D04SGR-23-06-2021-CON	pt2	D04SGR	Single	Healthy control	HC	HC	NO	HC	NO	NO	NO	NO	NO	NO	NO	NO	NO	NO	NO	NO	NO	NO
UC3314SGR-15-06-2018-I-IND	pt1	UC3314SGR	Three	UC	IBD	UC	IND_ACT	I_IND	NORESP_14W	NORESP_52W	NO	NO	NORESP_14W	NORESP_52W	NO	NO	NO	NO	NORESP_14W	NORESP_52W	NO	NO
UC3366SGR-08-01-2020-I-IND	pt1	UC3366SGR	Two	UC	IBD	UC	IND_IN	I_IND	NORESP_14W	RESP_52W	NO	NO	NORESP_14W	RESP_52W	NO	NO	NO	NO	NORESP_14W	RESP_52W	NO	NO
UC3472SGR-15-07-2019-I-IND	pt1	UC3472SGR	Three	UC	IBD	UC	IND_ACT	I_IND	RESP_14W	RESP_52W	NO	NO	RESP_14W	RESP_52W	NO	NO	NO	NO	RESP_14W	RESP_52W	NO	NO
UC3825SGR-20-02-2020-I-IND	pt2	UC3825SGR	Single	UC	IBD	UC	NO	I_IND	NORESP_14W	NORESP_52W	NORESP_14W	NORESP_52W	NO	NO	NORESP_14W	NORESP_52W	NO	NO	NO	NO	NO	NO
UC3970SGR-25-10-2019-I-IND	pt2	UC3970SGR	Single	UC	IBD	UC	NO	I_IND	NORESP_14W	NORESP_52W	NO	NO	NORESP_14W	NORESP_52W	NO	NO	NO	NO	NORESP_14W	NORESP_52W	NO	NO
UC4310SGR-08-08-2019-I-IND	pt1	UC4310SGR	Three	UC	IBD	UC	IND_ACT	I_IND	NORESP_14W	NORESP_52W	NO	NO	NORESP_14W	NORESP_52W	NO	NO	NO	NO	NORESP_14W	NORESP_52W	NO	NO
UC4418SGR-21-04-2020-I-IND	pt2	UC4418SGR	Single	UC	IBD	UC	NO	I_IND	NORESP_14W	NORESP_52W	NORESP_14W	NORESP_52W	NO	NO	NORESP_14W	NORESP_52W	NO	NO	NO	NO	NO	NO
UC5011SGR-13-03-2019-I-IND	pt2	UC5011SGR	Single	UC	IBD	UC	NO	I_IND	NORESP_14W	NORESP_52W	NO	NO	NORESP_14W	NORESP_52W	NO	NO	NO	NO	NORESP_14W	NORESP_52W	NO	NO
UC5195SGR-24-10-2018-I-IND	pt1	UC5195SGR	Three	UC	IBD	UC	IND_ACT	I_IND	NORESP_14W	NORESP_52W	NO	NO	NORESP_14W	NORESP_52W	NO	NO	NO	NO	NORESP_14W	NORESP_52W	NO	NO
UC5245SGR-18-06-2018-I-IND	pt2	UC5245SGR	Single	UC	IBD	UC	NO	I_IND	RESP_14W	RESP_52W	NO	NO	RESP_14W	RESP_52W	NO	NO	NO	NO	RESP_14W	RESP_52W	NO	NO
UC5300SGR-12-07-2018-I-IND	pt2	UC5300SGR	Single	UC	IBD	UC	NO	I_IND	RESP_14W	RESP_52W	NO	NO	RESP_14W	RESP_52W	NO	NO	NO	NO	RESP_14W	RESP_52W	NO	NO
UC5311SGR-05-06-2018-I-IND	pt1	UC5311SGR	Three	UC	IBD	UC	IND_IN	I_IND	RESP_14W	RESP_52W	NO	NO	RESP_14W	RESP_52W	NO	NO	NO	NO	RESP_14W	RESP_52W	NO	NO
UC5322SGR-06-07-2018-I-IND	pt1	UC5322SGR	Three	UC	IBD	UC	NO	I_IND	NORESP_14W	NORESP_52W	NORESP_14W	NORESP_52W	NO	NO	NORESP_14W	NORESP_52W	NO	NO	NO	NO	NO	NO
UC5325SGR-26-10-2018-I-IND	pt1	UC5325SGR	Three	UC	IBD	UC	IND_IN	I_IND	RESP_14W	NORESP_52W	NO	NO	RESP_14W	NORESP_52W	NO	NO	NO	NO	RESP_14W	NORESP_52W	NO	NO
UC5381SGR-16-04-2019-I-IND	pt2	UC5381SGR	Single	UC	IBD	UC	NO	I_IND	RESP_14W	RESP_52W	RESP_14W	RESP_52W	NO	NO	RESP_14W	RESP_52W	NO	NO	NO	NO	NO	NO
UC5407SGR-18-12-2019-I-IND	pt1	UC5407SGR	Two	UC	IBD	UC	IND_IN	I_IND	RESP_14W	RESP_52W	NO	NO	RESP_14W	RESP_52W	NO	NO	NO	NO	RESP_14W	RESP_52W	NO	NO
UC5436SGR-13-01-2020-I-IND	pt1	UC5436SGR	Two	UC	IBD	UC	NO	I_IND	RESP_14W	NORESP_52W	RESP_14W	NORESP_52W	NO	NO	RESP_14W	NORESP_52W	NO	NO	NO	NO	NO	NO
UC5437SGR-23-01-2020-I-IND	pt1	UC5437SGR	Two	UC	IBD	UC	IND_IN	I_IND	RESP_14W	RESP_52W	NO	NO	RESP_14W	RESP_52W	NO	NO	NO	NO	RESP_14W	RESP_52W	NO	NO
UC5486SGR-19-08-2020-I-IND	pt1	UC5486SGR	Three	UC	IBD	UC	NO	I_IND	RESP_14W	RESP_52W	RESP_14W	RESP_52W	NO	NO	RESP_14W	RESP_52W	NO	NO	NO	NO	NO	NO
1C	pt3	1C	Single	Healthy control	HC	HC	NO	HC	NO	NO	NO	NO	NO	NO	NO	NO	NO	NO	NO	NO	NO	NO
2C	pt3	2C	Single	Healthy control	HC	HC	NO	HC	NO	NO	NO	NO	NO	NO	NO	NO	NO	NO	NO	NO	NO	NO
4C	pt3	4C	Single	Healthy control	HC	HC	NO	HC	NO	NO	NO	NO	NO	NO	NO	NO	NO	NO	NO	NO	NO	NO
5C	pt3	5C	Single	Healthy control	HC	HC	NO	HC	NO	NO	NO	NO	NO	NO	NO	NO	NO	NO	NO	NO	NO	NO
7C	pt3	7C	Single	Healthy control	HC	HC	NO	HC	NO	NO	NO	NO	NO	NO	NO	NO	NO	NO	NO	NO	NO	NO
8C	pt3	8C	Single	Healthy control	HC	HC	NO	HC	NO	NO	NO	NO	NO	NO	NO	NO	NO	NO	NO	NO	NO	NO
10C	pt3	10C	Single	Healthy control	HC	HC	NO	HC	NO	NO	NO	NO	NO	NO	NO	NO	NO	NO	NO	NO	NO	NO
11C	pt3	11C	Single	Healthy control	HC	HC	NO	HC	NO	NO	NO	NO	NO	NO	NO	NO	NO	NO	NO	NO	NO	NO
12C	pt3	12C	Single	Healthy control	HC	HC	NO	HC	NO	NO	NO	NO	NO	NO	NO	NO	NO	NO	NO	NO	NO	NO

## Sheet: RESP14W_vs_NORESP14W
		Feature ID and scores (Coda_lasso, Clr_lasso)
Coda_lasso	Pos	feat29	feat44	feat52	feat18	feat67	feat9	feat46	feat15
		0.213505079	0.086556562	0.066645238	0.057748311	0.042136238	0.033714633	0.019864920	0.003776221
	Neg	feat49	feat60	feat50	feat41	feat75
		-0.315175660	-0.120893827	-0.070218237	-0.013454901	-0.004204577
Clr_lasso	Pos	feat52	feat29	feat75	feat86
		0.07453918	0.06838296	0.05150506	0.01316252
	Neg	feat99	feat19	feat102	feat33	feat49	feat48	feat20	feat41	feat60
		-0.61354783	-0.34923927	-0.22997737	-0.20489894	-0.13541268	-0.08328861	-0.07687561	-0.06231279	-0.03720358
Selbal	Pos	feat29	feat52	feat67	feat75	feat31	feat76	feat64	feat47
	Neg	feat49	feat48	feat33	feat70	feat19
	Pos	Greater abundance in Class 1 ("RESP")
	Neg	Greater abundance in Class 0 ("NORESP")

## Sheet: RESP52W_vs_NORESP52W
		Feature ID and scores (Coda_lasso, Clr_lasso)
Coda_lasso	Pos	feat44	feat73	feat15	feat9	feat66	feat37
		0.16208435	0.08143959	0.04929475	0.03740680	0.02539666	0.02085053
	Neg	feat5	feat53	feat60	feat11	feat49	feat41	feat83	feat13
		-0.129736091	-0.081408052	-0.051717451	-0.046408569	-0.033082775	-0.013481493	-0.010847373	-0.009790876
Clr_lasso	Pos	feat66	feat73	feat3	feat44	feat15
		0.26313723	0.09554709	0.06273033	0.02234129	0.01220035
	Neg	feat99	feat98	feat53	feat60	feat41	feat11	feat33	feat61	feat83
		-0.71069820	-0.17819345	-0.11962125	-0.10631199	-0.10596644	-0.04859067	-0.04744512	-0.04648023	-0.03768588
Selbal	Pos	feat66	feat108	feat88	feat64	feat73	feat97	feat6	feat86	feat31	feat107	feat47	feat81
	Neg	feat99	feat98
	Pos	Greater abundance in Class 1 ("RESP_52W")
	Neg	Greater abundance in Class 0 ("NORESP_52W")

## Sheet: VEDOLIZUMAB_RESP14W_NORESP14W
		Feature ID and scores (Coda_lasso, Clr_lasso)
Coda_lasso	Pos	feat67	feat18	feat75	feat44	feat9
		0.193432777	0.100994547	0.087822279	0.037709941	0.006278509
	Neg	feat60	feat49	feat17	feat50	feat40
		-0.14249486	-0.10166166	-0.08984652	-0.07608985	-0.01614516
Clr_lasso	Pos	feat18	feat75	feat73	feat67	feat7	feat76	feat12	feat108
		0.2131627	0.22706	0.17427	0.12806	0.089977	0.04269	0.02972	0.000326
	Neg	feat87	feat19	feat48	feat60	feat70	feat17	feat69
		-0.706659301	-0.610962069	-0.368400490	-0.297653714	-0.247160325	-0.115500894	-0.005126397
Selbal	Pos	feat104	feat93	feat89	feat73	feat86	feat75	feat18	feat30	feat98	feat59
	Neg	feat70	feat87	feat99	feat101	feat106
	Pos	Greater abundance in Class 1 ("RESP14W" for VEDOLIZUMAB)
	Neg	Greater abundance in Class 0 ("NO_RESP14W" for VEDOLIZUMAB)

## Sheet: VEDOLIZUMAB_RESP52W_NORESP52W
		Feature ID and scores (Coda_lasso, Clr_lasso)
Coda_lasso	Pos	feat67	feat44
		0.07313067	0.06007912
	Neg	feat60	feat50	feat75
		-0.0664312998	-0.0662066016	-0.0005718802
Clr_lasso	Pos	feat73	feat75	feat66	feat36	feat68	feat45
		0.41403088	0.20053477	0.17849984	0.05592201	0.02946304	0.02555396
	Neg	feat42	feat92	feat48	feat70	feat60	feat99
		-1.22691664	-0.40411984	-0.35665097	-0.31385825	-0.23096392	-0.04658135
Selbal	Pos	feat66	feat73	feat36
	Neg	feat42	feat87
	Pos	Greater abundance in Class 1 ("RESP52W" for VEDOLIZUMAB)
	Neg	Greater abundance in Class 0 ("NO_RESP52W" for VEDOLIZUMAB)

## Sheet: VEDOLIZUMAB UC_14W
		Feature ID and scores (Coda_lasso, Clr_lasso)
Coda_lasso	Pos	feat44	feat75	feat24
		0.137354027	0.086571999	0.008150516
	Neg	feat49	feat17	feat13	feat45	feat5	feat6
		-0.09110435	-0.05842911	-0.03317000	-0.02089903	-0.01609308	-0.01238098
Clr_lasso	Pos	feat59	feat75	feat32
		1.21436	0.5766307	0.2774864
	Neg	feat61	feat87	feat81	feat17	feat49	feat60	feat18
		-1.44353	-0.506462564	-0.434246559	-0.429801204	-0.230617492	-0.132110484	-0.002146956
Selbal	Pos	feat75	feat46	feat67	feat89
	Neg	feat49	feat13	feat19
	Pos	Greater abundance in Class 1 ("RESP14W" for VEDOLIZUMAB, UC)
	Neg	Greater abundance in Class 0 ("NO_RESP14W" for VEDOLIZUMAB, UC)

## Sheet: VEDOLIZUMAB UC_52W
		Feature ID and scores (Coda_lasso, Clr_lasso)
Coda_lasso	Pos	feat44	feat75	feat9	feat66
		0.14834557	0.05952533	0.04150288	0.02291939
	Neg	feat11	feat22	feat60	feat58	feat3
		-0.12858671	-0.04810960	-0.04618700	-0.03491199	-0.01449788
Clr_lasso	Pos	feat66	feat32
		0.2876607	0.2321731
	Neg	feat42	feat61	feat11	feat48	feat81	feat21	feat17	feat53
		-1.916284268	-1.332080026	-1.308415361	-0.661425040	-0.573507839	-0.022241461	-0.015481798	-0.001439979
Selbal	Pos	feat91	feat35
	Neg	feat11
	Pos	Greater abundance in Class 1 ("RESP52W" for VEDOLIZUMAB, UC)
	Neg	Greater abundance in Class 0 ("NO_RESP52W" for VEDOLIZUMAB, UC)

## Sheet: VEDOLIZUMAB_14W_CD
		Feature ID and scores (Coda_lasso, Clr_lasso)
Coda_lasso	Pos	feat67	feat18	feat40
		0.177029469	0.092490400	0.007584933
	Neg	feat50	feat26	feat35	feat107
		-0.14563687	-0.08784291	-0.02714397	-0.01648105
Clr_lasso	Pos	feat77	feat7	feat18
		0.2006123	0.1733362	0.1358176
	Neg	feat69	feat70	feat79	feat35	feat50
		-2.0059407	-1.4377798	-0.2853798	-0.2554566	-0.2070215
Selbal	Pos	feat18	feat52	feat22	feat93
	Neg	feat26	feat60	feat65	feat61
	Pos	Greater abundance in Class 1 ("RESP14W" for VEDOLIZUMAB)
	Neg	Greater abundance in Class 0 ("NO_RESP14W" for VEDOLIZUMAB)

## Sheet: VEDOLIZUMAB_52W_CD
		Feature ID and scores (Coda_lasso, Clr_lasso)
Coda_lasso	Pos	feat73	feat67	feat68	feat81	feat4	feat15
		0.129720858	0.065170160	0.056230831	0.035066030	0.008255048	0.006219895
	Neg	feat50	feat54	feat5	feat30	feat63	feat60	feat83
		-0.13739697	-0.03903303	-0.02883507	-0.02636099	-0.02309582	-0.02300431	-0.02293662
Clr_lasso	Pos	feat68	feat73	feat17
		2.6656005	1.3391270	0.2848209
	Neg	feat5	feat60	feat50
		-0.1655136	-0.1169555	-0.1062339
Selbal	Pos	feat73	feat68	feat72	feat71
	Neg	feat6	feat85	feat42	feat98	feat14	feat19
	Pos	Greater abundance in Class 1 ("RESP52W" for VEDOLIZUMAB)
	Neg	Greater abundance in Class 0 ("NO_RESP52W" for VEDOLIZUMAB)

[truncated: 4 more sheets: Dysbiosis_test, Cross-correlation, Betweenness, Filtered_feat_table]
